# Supplementary material for: Expression, Function and Trafficking of the Human ABCG2 Multidrug Transporter Containing Mutations in an Unstructured Cytoplasmic Loop
Source: Membranes (Basel). 2023 Oct 4;13(10):822. doi: 10.3390/membranes13100822 (PMC10608301; doi:10.3390/membranes13100822)
Supplement: Supplementary file 1 [file membranes-13-00822-s001.zip]

Archive with 1 entries (1 files):
- membranes-2623053-supplementary.pdf
